# Supplementary material for: Using the Water Absorption Ability of Dried Hydrogels to Form Hydrogel-Supported Lipid Bilayers
Source: Gels. 2023 Sep 15;9(9):751. doi: 10.3390/gels9090751 (PMC10530932; doi:10.3390/gels9090751)
Supplement: Supplementary file 1 [file gels-09-00751-s001.zip]

Archive with 1 entries (1 files):
- gels-2597850-supplementary.pdf
